# Supplementary material for: Occupational Attainment as a Marker of Cognitive Reserve in Multiple Sclerosis
Source: PLoS One. 2012 Oct 5;7(10):e47206. doi: 10.1371/journal.pone.0047206 (PMC3465293; doi:10.1371/journal.pone.0047206)
Supplement: Table S1 — BPF, VIQ, and occupational attainment as predictors of cognitive outcome in MS. (XLS) [file pone.0047206.s001.xls]

## Sheet: Sheet1
Table S1. BPF, VIQ, and occupational attainment as predictors of cognitive outcome in MS
Dependent Variable		Model 1					Model 2					Model 3
		B	SE B	β	p		B	SE B	β	p		B	SE B	β	p
PASAT	Constant	-4.471	2.54977		0.0838662		-16.5103	4.64561		0.000689927		-14.6504	4.60485		0.0022085
	BPF	5.018	3.14551	0.187	0.115134		6.64657	3.02417	0.248086	0.0313206		6.424	2.9473	0.240	0.0327521
	VIQ						0.093	0.0305396	0.34229	0.00341659		0.075	0.0308388	0.277	0.0177997
	Occupation											0.666	0.306295	0.244	0.0330571
	R2	0.035					0.149					0.204
	∆R2	0.035					0.114					0.055
	F for ∆R2	2.545			0.115134		9.19533			0.003		4.73365			0.0330571
	F	2.545			0.115134		6.01927			0.004		5.80787			0.00135472
CVLT	Constant	-5.405	2.239		0.0184204		-19.467	3.865		0		-17.623	3.775		1.47409e-05
	BPF	6.345	2.763	0.265	0.0246303		8.247	2.516	0.344	0.002		8.026	2.416	0.335	0.00144103
	VIQ						0.108	0.025	0.447	0		0.091	0.025	0.374	0.000630299
	Occupation											0.661	0.251	0.271	0.0105034
	R2	0.070					0.264					0.332
	∆R2	0.070					0.194					0.068
	F for ∆R2	5.275			0.0246303		18.125			0		6.926			0.0105034
	F	5.275			0.0246303		12.345			0		11.246			4.42893e-06
SDMT	Constant	-8.069	2.479		0.00174723		-17.135	4.635		0.000433719		-16.639	4.740		0.000799742
	BPF	8.983	3.058	0.331	0.00447362		10.209	3.017	0.377	0.00118247		10.15	3.034	0.374	0.00134082
	VIQ						0.070	0.030	0.255	0.0251497		0.065	0.032	0.237	0.044404
	Occupation											0.178	0.315	0.064	0.575207
	R2	0.110					0.173					0.177
	∆R2	0.110					0.063					0.004
	F for ∆R2	8.630			0.00447362		5.239			0.0251497		0.317			0.575207
	F	8.630			0.00447362		7.196			0.0014505		4.856			0.00404302
DKEFS	Constant	-3.763	1.819		0.0423167		-11.480	3.357		0.00105658		-10.237	3.344		0.0031566
	BPF	4.485	2.244	0.232	0.0495404		5.529	2.185	0.286	0.0136865		5.380	2.140	0.279	0.014321
	VIQ						0.059	0.022	0.304	0.00895425		0.048	0.022	0.244	0.0374622
	Occupation											0.445	0.222	0.226	0.0493016
	R2	0.054					0.144					0.192
	∆R2	0.054					0.090					0.048
	F for ∆R2	3.994			0.0495404		7.236			0.00895425		4.007			0.0493016
	F	3.994			0.0495404		5.793			0.00472407		5.366			0.00224232
